# Supplementary material for: Systems Immunology Characterization of Novel Vaccine Formulations for Mycoplasma hyopneumoniae Bacterins
Source: Front Immunol. 2019 May 24;10:1087. doi: 10.3389/fimmu.2019.01087 (PMC6543460; doi:10.3389/fimmu.2019.01087)
Supplement: Supplementary file 1 [file Data_Sheet_1.CSV]

targets of FOSL1/2 (M0)	integrin cell surface interactions (I) (M1.0)	integrin cell surface interactions (II) (M1.1)	extracellular matrix (I) (M2.0)	extracellular matrix (II) (M2.1)	extracellular matrix (III) (M2.2)	regulation of signal transduction (M3)	cell cycle and transcription (M4.0)	cell cycle (I) (M4.1)	PLK1 signaling events (M4.2)	myeloid cell enriched receptors and transporters (M4.3)	mitotic cell cycle - DNA replication (M4.4)	mitotic cell cycle in stimulated CD4 T cells (M4.5)	cell division in stimulated CD4 T cells (M4.6)	mitotic cell cycle (M4.7)	cell division - E2F transcription network (M4.8)	mitotic cell cycle in stimulated CD4 T cells (M4.9)	cell cycle (II) (M4.10)	mitotic cell cycle in stimulated CD4 T cells (M4.11)	C-MYC transcriptional network (M4.12)	cell junction (GO) (M4.13)	Rho GTPase cycle (M4.14)	enriched in monocytes (I) (M4.15)	regulation of antigen presentation and immune response (M5.0)	T cell activation and signaling (M5.1)	mitotic cell division (M6)	enriched in T cells (I) (M7.0)	T cell activation (I) (M7.1)	enriched in NK cells (I) (M7.2)	T cell activation (II) (M7.3)	T cell activation (III) (M7.4)	E2F transcription factor network (M8)	B cell development (M9)	E2F1 targets (Q3) (M10.0)	E2F1 targets (Q4) (M10.1)	enriched in monocytes (II) (M11.0)	blood coagulation (M11.1)	formyl peptide receptor mediated neutrophil response (M11.2)	CD28 costimulation (M12)	innate activation by cytosolic DNA sensing (M13)	T cell differentiation (M14)	Ran mediated mitosis (M15)	TLR and inflammatory signaling (M16)	Hox cluster I (M17.0)	Hox cluster II (M17.1)	Hox cluster III (M17.2)	Hox cluster IV (M17.3)	T cell differentiation via ITK and PKC (M18)	T cell differentiation (Th2) (M19)	AP-1 transcription factor network (M20)
M0	M1.0	M1.1	M2.0	M2.1	M2.2	M3	M4.0	M4.1	M4.2	M4.3	M4.4	M4.5	M4.6	M4.7	M4.8	M4.9	M4.10	M4.11	M4.12	M4.13	M4.14	M4.15	M5.0	M5.1	M6	M7.0	M7.1	M7.2	M7.3	M7.4	M8	M9	M10.0	M10.1	M11	M11.1	M11.2	M12	M13	M14	M15	M16	M17.0	M17.1	M17.2	M17.3	M18	M19	M20
ENSSSCG00000017723	ENSSSCG00000016635	ENSSSCG00000036135	ENSSSCG00000000915	ENSSSCG00000001723	ENSSSCG00000000915	ENSSSCG00000000423	ENSSSCG00000000217	ENSSSCG00000000217	ENSSSCG00000000265	ENSSSCG00000002041	ENSSSCG00000000373	ENSSSCG00000000080	ENSSSCG00000001837	ENSSSCG00000000739	ENSSSCG00000000399	ENSSSCG00000001095	ENSSSCG00000002855	ENSSSCG00000000683	ENSSSCG00000010471	ENSSSCG00000001818	ENSSSCG00000000217	ENSSSCG00000001818	ENSSSCG00000000080	ENSSSCG00000000223	ENSSSCG00000003697	ENSSSCG00000000705	ENSSSCG00000000705	ENSSSCG00000000640	ENSSSCG00000002056	ENSSSCG00000000802	ENSSSCG00000003905	ENSSSCG00000001403	ENSSSCG00000012112	ENSSSCG00000017471	ENSSSCG00000017738	ENSSSCG00000015405	ENSSSCG00000011550	ENSSSCG00000000080	ENSSSCG00000001952	ENSSSCG00000002507	ENSSSCG00000000265	ENSSSCG00000000137	ENSSSCG00000000778	ENSSSCG00000014994	ENSSSCG00000004795	ENSSSCG00000016698	ENSSSCG00000005095	ENSSSCG00000000080	ENSSSCG00000002383
ENSSSCG00000015326	ENSSSCG00000038694	ENSSSCG00000015326	ENSSSCG00000000916	ENSSSCG00000001770	ENSSSCG00000002795	ENSSSCG00000000530	ENSSSCG00000000265	ENSSSCG00000000265	ENSSSCG00000000722	ENSSSCG00000002450	ENSSSCG00000001493	ENSSSCG00000000688	ENSSSCG00000005008	ENSSSCG00000002651	ENSSSCG00000000950	ENSSSCG00000004766	ENSSSCG00000004588	ENSSSCG00000003905	ENSSSCG00000015961	ENSSSCG00000003687	ENSSSCG00000004806	ENSSSCG00000003687	ENSSSCG00000000295	ENSSSCG00000000687	ENSSSCG00000003931	ENSSSCG00000000802	ENSSSCG00000001518	ENSSSCG00000000642	ENSSSCG00000003231	ENSSSCG00000003608	ENSSSCG00000005344	ENSSSCG00000001404	ENSSSCG00000005073	ENSSSCG00000009839	ENSSSCG00000032341	ENSSSCG00000013418	ENSSSCG00000027967	ENSSSCG00000003608	ENSSSCG00000007508	ENSSSCG00000004791	ENSSSCG00000003931	ENSSSCG00000000289	ENSSSCG00000010322	ENSSSCG00000016698	ENSSSCG00000016698	ENSSSCG00000016703	ENSSSCG00000010283	ENSSSCG00000003608	ENSSSCG00000007436
ENSSSCG00000000915	ENSSSCG00000036135	ENSSSCG00000009545	ENSSSCG00000002795	ENSSSCG00000002829	ENSSSCG00000004425	ENSSSCG00000002838	ENSSSCG00000000399	ENSSSCG00000000399	ENSSSCG00000003628	ENSSSCG00000006452	ENSSSCG00000002651	ENSSSCG00000003697	ENSSSCG00000005047	ENSSSCG00000002849	ENSSSCG00000006273	ENSSSCG00000008125	ENSSSCG00000005344	ENSSSCG00000005344	ENSSSCG00000017473	ENSSSCG00000007240	ENSSSCG00000010477	ENSSSCG00000005055	ENSSSCG00000000475	ENSSSCG00000001453	ENSSSCG00000003949	ENSSSCG00000001978	ENSSSCG00000002507	ENSSSCG00000000655	ENSSSCG00000003608	ENSSSCG00000004576	ENSSSCG00000007268	ENSSSCG00000002033	ENSSSCG00000005983	ENSSSCG00000010644	ENSSSCG00000028996	ENSSSCG00000009612	ENSSSCG00000015559	ENSSSCG00000007809	ENSSSCG00000012853	ENSSSCG00000008115	ENSSSCG00000004782	ENSSSCG00000000475	ENSSSCG00000010538	ENSSSCG00000016703	ENSSSCG00000016701	ENSSSCG00000016704	ENSSSCG00000010651	ENSSSCG00000005312	ENSSSCG00000008953
ENSSSCG00000020970	ENSSSCG00000015326	ENSSSCG00000012572	ENSSSCG00000002829	ENSSSCG00000004012	ENSSSCG00000004658	ENSSSCG00000003795	ENSSSCG00000000475	ENSSSCG00000000683	ENSSSCG00000003697	ENSSSCG00000006664	ENSSSCG00000003583	ENSSSCG00000003949	ENSSSCG00000008394	ENSSSCG00000004588	ENSSSCG00000006274	ENSSSCG00000010912	ENSSSCG00000006095	ENSSSCG00000023955	ENSSSCG00000021161	ENSSSCG00000009412	ENSSSCG00000016932	ENSSSCG00000007240	ENSSSCG00000000648	ENSSSCG00000001455	ENSSSCG00000004518	ENSSSCG00000002056	ENSSSCG00000003608	ENSSSCG00000001978	ENSSSCG00000006309	ENSSSCG00000004791	ENSSSCG00000007423	ENSSSCG00000002648	ENSSSCG00000017471	ENSSSCG00000000950	ENSSSCG00000009889	ENSSSCG00000024310	ENSSSCG00000014878	ENSSSCG00000007811	ENSSSCG00000017705	ENSSSCG00000008819	ENSSSCG00000007235	ENSSSCG00000001818	ENSSSCG00000016701	ENSSSCG00000016704	ENSSSCG00000016703	ENSSSCG00000017533	ENSSSCG00000011131	ENSSSCG00000006163	ENSSSCG00000010312
ENSSSCG00000008953	ENSSSCG00000016034	ENSSSCG00000004658	ENSSSCG00000004012	ENSSSCG00000004195	ENSSSCG00000005030	ENSSSCG00000004065	ENSSSCG00000000648	ENSSSCG00000000739	ENSSSCG00000003949	ENSSSCG00000007456	ENSSSCG00000003888	ENSSSCG00000004077	ENSSSCG00000009653	ENSSSCG00000004657	ENSSSCG00000009854	ENSSSCG00000011065	ENSSSCG00000010214	ENSSSCG00000026257	ENSSSCG00000029163	ENSSSCG00000009468	ENSSSCG00000032710	ENSSSCG00000015244	ENSSSCG00000000687	ENSSSCG00000002056	ENSSSCG00000004782	ENSSSCG00000002507	ENSSSCG00000004576	ENSSSCG00000002056	ENSSSCG00000006378	ENSSSCG00000006550	ENSSSCG00000013008	ENSSSCG00000005503	ENSSSCG00000008942	ENSSSCG00000004077	ENSSSCG00000010404	ENSSSCG00000006289	ENSSSCG00000026653	ENSSSCG00000012643	ENSSSCG00000020970	ENSSSCG00000010283	ENSSSCG00000007493	ENSSSCG00000001849	ENSSSCG00000016703	ENSSSCG00000016705	ENSSSCG00000016704	ENSSSCG00000017535	ENSSSCG00000012448	ENSSSCG00000007811	ENSSSCG00000012967
ENSSSCG00000040961	ENSSSCG00000009545	ENSSSCG00000016174	ENSSSCG00000004425	ENSSSCG00000004233	ENSSSCG00000005608	ENSSSCG00000004192	ENSSSCG00000000683	ENSSSCG00000000950	ENSSSCG00000004077	ENSSSCG00000009468	ENSSSCG00000004750	ENSSSCG00000005344	ENSSSCG00000010477	ENSSSCG00000010214	ENSSSCG00000011624	ENSSSCG00000014791	ENSSSCG00000015215	ENSSSCG00000028924	ENSSSCG00000029326	ENSSSCG00000013901	ENSSSCG00000033443	ENSSSCG00000023714	ENSSSCG00000001453	ENSSSCG00000003608	ENSSSCG00000004946	ENSSSCG00000003167	ENSSSCG00000004791	ENSSSCG00000002852	ENSSSCG00000006380	ENSSSCG00000007931	ENSSSCG00000017471	ENSSSCG00000006250	ENSSSCG00000000950	ENSSSCG00000039546	ENSSSCG00000001849	ENSSSCG00000006357	ENSSSCG00000039807	ENSSSCG00000023842	ENSSSCG00000030408	ENSSSCG00000012643	ENSSSCG00000009746	ENSSSCG00000002919	ENSSSCG00000016704	ENSSSCG00000017534	ENSSSCG00000017534	ENSSSCG00000017538	ENSSSCG00000012643	ENSSSCG00000008115	ENSSSCG00000013735
ENSSSCG00000037697	ENSSSCG00000005751	ENSSSCG00000015444	ENSSSCG00000004658	ENSSSCG00000004425	ENSSSCG00000005751	ENSSSCG00000005437	ENSSSCG00000000722	ENSSSCG00000001095	ENSSSCG00000004782	ENSSSCG00000010476	ENSSSCG00000005008	ENSSSCG00000006333	ENSSSCG00000010923	ENSSSCG00000010865	ENSSSCG00000012377	ENSSSCG00000015581	ENSSSCG00000015600	ENSSSCG00000032453	ENSSSCG00000035564	ENSSSCG00000013919	ENSSSCG00000035746	ENSSSCG00000025013	ENSSSCG00000001458	ENSSSCG00000006309	ENSSSCG00000006333	ENSSSCG00000003231	ENSSSCG00000005095	ENSSSCG00000003231	ENSSSCG00000007956	ENSSSCG00000009148	ENSSSCG00000021494	ENSSSCG00000013237	ENSSSCG00000028840	ENSSSCG00000006273	ENSSSCG00000016657	ENSSSCG00000037583	ENSSSCG00000039798	ENSSSCG00000027795	ENSSSCG00000032474	ENSSSCG00000016652	ENSSSCG00000011309	ENSSSCG00000003284	ENSSSCG00000016705	ENSSSCG00000017538	ENSSSCG00000017535	ENSSSCG00000017539	ENSSSCG00000015235	ENSSSCG00000011125	ENSSSCG00000014336
ENSSSCG00000002829	ENSSSCG00000016035	ENSSSCG00000011377	ENSSSCG00000004789	ENSSSCG00000004658	ENSSSCG00000009031	ENSSSCG00000005625	ENSSSCG00000000739	ENSSSCG00000001510	ENSSSCG00000007235	ENSSSCG00000011322	ENSSSCG00000006273	ENSSSCG00000008646	ENSSSCG00000011563	ENSSSCG00000013249	ENSSSCG00000013659	ENSSSCG00000017471	ENSSSCG00000021494	ENSSSCG00000033944	ENSSSCG00000037120	ENSSSCG00000014339	ENSSSCG00000037185	ENSSSCG00000030130	ENSSSCG00000001459	ENSSSCG00000006736	ENSSSCG00000008579	ENSSSCG00000003608	ENSSSCG00000005312	ENSSSCG00000004202	ENSSSCG00000008193	ENSSSCG00000011131	ENSSSCG00000021834	ENSSSCG00000017466	ENSSSCG00000004077	ENSSSCG00000005344	ENSSSCG00000004597	ENSSSCG00000007754		ENSSSCG00000028561	ENSSSCG00000038096	ENSSSCG00000028561	ENSSSCG00000026748	ENSSSCG00000003483	ENSSSCG00000017533	ENSSSCG00000017539	ENSSSCG00000017538	ENSSSCG00000017540	ENSSSCG00000022226	ENSSSCG00000012448	ENSSSCG00000015595
ENSSSCG00000007436	ENSSSCG00000022506	ENSSSCG00000015555	ENSSSCG00000005030	ENSSSCG00000005030	ENSSSCG00000014136	ENSSSCG00000006250	ENSSSCG00000000950	ENSSSCG00000001837	ENSSSCG00000007366	ENSSSCG00000011877	ENSSSCG00000006284	ENSSSCG00000008677	ENSSSCG00000015961	ENSSSCG00000013352	ENSSSCG00000013737	ENSSSCG00000023296	ENSSSCG00000022101	ENSSSCG00000037120	ENSSSCG00000038348	ENSSSCG00000014878	ENSSSCG00000037307	ENSSSCG00000033854	ENSSSCG00000001472	ENSSSCG00000007542	ENSSSCG00000012491	ENSSSCG00000004202	ENSSSCG00000006309	ENSSSCG00000004576	ENSSSCG00000012402	ENSSSCG00000011166	ENSSSCG00000022101	ENSSSCG00000036314	ENSSSCG00000001095	ENSSSCG00000029573	ENSSSCG00000024926	ENSSSCG00000006250		ENSSSCG00000029482	ENSSSCG00000039214	ENSSSCG00000029511	ENSSSCG00000028924	ENSSSCG00000003578	ENSSSCG00000017535	ENSSSCG00000017540	ENSSSCG00000017539	ENSSSCG00000028997	ENSSSCG00000038003	ENSSSCG00000015094	ENSSSCG00000017723
ENSSSCG00000010312	ENSSSCG00000028022	ENSSSCG00000005494	ENSSSCG00000005751	ENSSSCG00000005488	ENSSSCG00000015326	ENSSSCG00000007034	ENSSSCG00000001095	ENSSSCG00000002651	ENSSSCG00000007493	ENSSSCG00000012118	ENSSSCG00000007047	ENSSSCG00000010214	ENSSSCG00000016658	ENSSSCG00000014329	ENSSSCG00000016464	ENSSSCG00000024419	ENSSSCG00000029304		ENSSSCG00000038543	ENSSSCG00000016725		ENSSSCG00000036521	ENSSSCG00000001556	ENSSSCG00000008193	ENSSSCG00000013332	ENSSSCG00000004576	ENSSSCG00000006378	ENSSSCG00000005095	ENSSSCG00000012909	ENSSSCG00000012619	ENSSSCG00000027984	ENSSSCG00000036521	ENSSSCG00000028997	ENSSSCG00000030642	ENSSSCG00000017932	ENSSSCG00000022405		ENSSSCG00000037293		ENSSSCG00000030680	ENSSSCG00000035344	ENSSSCG00000004597	ENSSSCG00000017539	ENSSSCG00000021490	ENSSSCG00000021204	ENSSSCG00000039193		ENSSSCG00000015894	ENSSSCG00000020970
ENSSSCG00000007115	ENSSSCG00000027331	ENSSSCG00000000712	ENSSSCG00000008841	ENSSSCG00000005608	ENSSSCG00000016034	ENSSSCG00000007456	ENSSSCG00000001392	ENSSSCG00000003697	ENSSSCG00000008089	ENSSSCG00000013114	ENSSSCG00000007235	ENSSSCG00000010471	ENSSSCG00000016932	ENSSSCG00000015604	ENSSSCG00000021966	ENSSSCG00000027089	ENSSSCG00000029326		ENSSSCG00000040486	ENSSSCG00000023503			ENSSSCG00000001770	ENSSSCG00000010908	ENSSSCG00000015581	ENSSSCG00000004791	ENSSSCG00000006380	ENSSSCG00000006298	ENSSSCG00000013894	ENSSSCG00000015235	ENSSSCG00000032710	ENSSSCG00000040961	ENSSSCG00000002962	ENSSSCG00000029264	ENSSSCG00000021067	ENSSSCG00000017277				ENSSSCG00000036437	ENSSSCG00000038308	ENSSSCG00000005503	ENSSSCG00000021204	ENSSSCG00000023686	ENSSSCG00000028997			ENSSSCG00000016901	ENSSSCG00000031616
	ENSSSCG00000022126		ENSSSCG00000009216	ENSSSCG00000005751	ENSSSCG00000016035	ENSSSCG00000008642	ENSSSCG00000001510	ENSSSCG00000003905	ENSSSCG00000008747	ENSSSCG00000014369	ENSSSCG00000009009	ENSSSCG00000010477	ENSSSCG00000017022	ENSSSCG00000017394	ENSSSCG00000025488	ENSSSCG00000028840	ENSSSCG00000031741						ENSSSCG00000001900	ENSSSCG00000012397	ENSSSCG00000015924	ENSSSCG00000005095	ENSSSCG00000006736	ENSSSCG00000006309	ENSSSCG00000015093	ENSSSCG00000023993			ENSSSCG00000011624	ENSSSCG00000012997	ENSSSCG00000028359	ENSSSCG00000032434				ENSSSCG00000038003		ENSSSCG00000006175	ENSSSCG00000036237		ENSSSCG00000039161			ENSSSCG00000023842	ENSSSCG00000032527
	ENSSSCG00000016174		ENSSSCG00000009545	ENSSSCG00000009361	ENSSSCG00000016754	ENSSSCG00000009002	ENSSSCG00000001770	ENSSSCG00000003931	ENSSSCG00000010477	ENSSSCG00000015716	ENSSSCG00000010122	ENSSSCG00000010923	ENSSSCG00000022101	ENSSSCG00000021494	ENSSSCG00000027984	ENSSSCG00000028981	ENSSSCG00000038420						ENSSSCG00000001952	ENSSSCG00000013894	ENSSSCG00000016946	ENSSSCG00000005312	ENSSSCG00000006764	ENSSSCG00000006378	ENSSSCG00000015094	ENSSSCG00000024392			ENSSSCG00000006273	ENSSSCG00000005008	ENSSSCG00000026742	ENSSSCG00000010281						ENSSSCG00000006678	ENSSSCG00000039161					ENSSSCG00000028561	ENSSSCG00000032963
	ENSSSCG00000000293		ENSSSCG00000012766	ENSSSCG00000009444		ENSSSCG00000009048	ENSSSCG00000001818	ENSSSCG00000003949	ENSSSCG00000010896	ENSSSCG00000016841	ENSSSCG00000010865	ENSSSCG00000011025	ENSSSCG00000028169	ENSSSCG00000026748	ENSSSCG00000029573	ENSSSCG00000034522	ENSSSCG00000040386						ENSSSCG00000002383	ENSSSCG00000015093	ENSSSCG00000021834	ENSSSCG00000006298	ENSSSCG00000007816	ENSSSCG00000006466	ENSSSCG00000015137	ENSSSCG00000025130			ENSSSCG00000035564	ENSSSCG00000026055	ENSSSCG00000029371	ENSSSCG00000002476						ENSSSCG00000007754	ENSSSCG00000039193					ENSSSCG00000029511
	ENSSSCG00000011245		ENSSSCG00000014136	ENSSSCG00000009545		ENSSSCG00000009237	ENSSSCG00000001837	ENSSSCG00000004077	ENSSSCG00000010912	ENSSSCG00000022114	ENSSSCG00000011309	ENSSSCG00000011318	ENSSSCG00000029039	ENSSSCG00000027007	ENSSSCG00000030642								ENSSSCG00000003558	ENSSSCG00000015094	ENSSSCG00000023296	ENSSSCG00000006309	ENSSSCG00000007956	ENSSSCG00000006911	ENSSSCG00000015387	ENSSSCG00000037019			ENSSSCG00000004795	ENSSSCG00000004766	ENSSSCG00000027019	ENSSSCG00000004890						ENSSSCG00000008312						ENSSSCG00000036844
	ENSSSCG00000016027		ENSSSCG00000015326	ENSSSCG00000010497		ENSSSCG00000009370	ENSSSCG00000002041	ENSSSCG00000004466	ENSSSCG00000013411	ENSSSCG00000022483	ENSSSCG00000011624	ENSSSCG00000013008	ENSSSCG00000034913	ENSSSCG00000029264	ENSSSCG00000034147								ENSSSCG00000003578	ENSSSCG00000015387	ENSSSCG00000026748	ENSSSCG00000006736	ENSSSCG00000008193	ENSSSCG00000007131	ENSSSCG00000016059				ENSSSCG00000005344	ENSSSCG00000038308	ENSSSCG00000011322	ENSSSCG00000028461						ENSSSCG00000009002
	ENSSSCG00000017306		ENSSSCG00000016034	ENSSSCG00000010703		ENSSSCG00000009589	ENSSSCG00000002476	ENSSSCG00000004518	ENSSSCG00000013772	ENSSSCG00000024166	ENSSSCG00000012997	ENSSSCG00000013517	ENSSSCG00000035991	ENSSSCG00000029326	ENSSSCG00000036256								ENSSSCG00000003608	ENSSSCG00000017466	ENSSSCG00000027147	ENSSSCG00000007811	ENSSSCG00000008213	ENSSSCG00000007956	ENSSSCG00000016262				ENSSSCG00000037766	ENSSSCG00000016835	ENSSSCG00000014369	ENSSSCG00000024018						ENSSSCG00000009230
	ENSSSCG00000008844		ENSSSCG00000016035	ENSSSCG00000013514		ENSSSCG00000011125	ENSSSCG00000002651	ENSSSCG00000004588	ENSSSCG00000014326	ENSSSCG00000024926	ENSSSCG00000017471	ENSSSCG00000014326	ENSSSCG00000040386	ENSSSCG00000031800	ENSSSCG00000038308								ENSSSCG00000004421	ENSSSCG00000023842	ENSSSCG00000027984	ENSSSCG00000007956	ENSSSCG00000008217	ENSSSCG00000008157	ENSSSCG00000016903				ENSSSCG00000017518	ENSSSCG00000008676	ENSSSCG00000033146	ENSSSCG00000002041						ENSSSCG00000010404
	ENSSSCG00000015444		ENSSSCG00000016754	ENSSSCG00000013575		ENSSSCG00000011322	ENSSSCG00000002849	ENSSSCG00000004750	ENSSSCG00000014329	ENSSSCG00000027967	ENSSSCG00000022240	ENSSSCG00000015961											ENSSSCG00000005503	ENSSSCG00000027196	ENSSSCG00000028924	ENSSSCG00000008115	ENSSSCG00000008794	ENSSSCG00000008193	ENSSSCG00000017705				ENSSSCG00000030642	ENSSSCG00000026257	ENSSSCG00000006452	ENSSSCG00000009589						ENSSSCG00000011251
	ENSSSCG00000011377		ENSSSCG00000021880	ENSSSCG00000014136		ENSSSCG00000011810	ENSSSCG00000002866	ENSSSCG00000004766	ENSSSCG00000015924	ENSSSCG00000029482	ENSSSCG00000022823	ENSSSCG00000016932											ENSSSCG00000006175	ENSSSCG00000027788	ENSSSCG00000030469	ENSSSCG00000008193	ENSSSCG00000008819	ENSSSCG00000008228	ENSSSCG00000023842				ENSSSCG00000005008	ENSSSCG00000013411	ENSSSCG00000036050	ENSSSCG00000033251						ENSSSCG00000012066
	ENSSSCG00000015555		ENSSSCG00000022506	ENSSSCG00000014232		ENSSSCG00000014441	ENSSSCG00000002919	ENSSSCG00000004782	ENSSSCG00000016313	ENSSSCG00000036418	ENSSSCG00000025488	ENSSSCG00000016946											ENSSSCG00000006250	ENSSSCG00000030225	ENSSSCG00000032909	ENSSSCG00000008228	ENSSSCG00000009148	ENSSSCG00000008898	ENSSSCG00000024344				ENSSSCG00000004766		ENSSSCG00000003226							ENSSSCG00000012117
	ENSSSCG00000024351		ENSSSCG00000022741	ENSSSCG00000014316		ENSSSCG00000015307	ENSSSCG00000003187	ENSSSCG00000004942	ENSSSCG00000017394	ENSSSCG00000036963	ENSSSCG00000026055	ENSSSCG00000017473											ENSSSCG00000006309	ENSSSCG00000031604	ENSSSCG00000033444	ENSSSCG00000009148	ENSSSCG00000011125	ENSSSCG00000010271	ENSSSCG00000025042				ENSSSCG00000038308		ENSSSCG00000015405							ENSSSCG00000012118
	ENSSSCG00000036402		ENSSSCG00000024960	ENSSSCG00000015326		ENSSSCG00000015563	ENSSSCG00000003226	ENSSSCG00000004946	ENSSSCG00000021834	ENSSSCG00000039807	ENSSSCG00000027251	ENSSSCG00000028373											ENSSSCG00000006357	ENSSSCG00000032371	ENSSSCG00000035991	ENSSSCG00000010271	ENSSSCG00000011131	ENSSSCG00000011131	ENSSSCG00000027788				ENSSSCG00000008788		ENSSSCG00000011877							ENSSSCG00000016184
	ENSSSCG00000008841		ENSSSCG00000026819	ENSSSCG00000015413		ENSSSCG00000017164	ENSSSCG00000003251	ENSSSCG00000005008	ENSSSCG00000023296	ENSSSCG00000040826	ENSSSCG00000030642	ENSSSCG00000028981											ENSSSCG00000006764	ENSSSCG00000032592	ENSSSCG00000036256	ENSSSCG00000011125	ENSSSCG00000013115	ENSSSCG00000012970	ENSSSCG00000029267				ENSSSCG00000026257		ENSSSCG00000007116							ENSSSCG00000022292
	ENSSSCG00000022741		ENSSSCG00000027331	ENSSSCG00000015477		ENSSSCG00000017428	ENSSSCG00000003483	ENSSSCG00000005047	ENSSSCG00000026748		ENSSSCG00000032180	ENSSSCG00000031741											ENSSSCG00000007240	ENSSSCG00000032721	ENSSSCG00000038543	ENSSSCG00000011131	ENSSSCG00000013894	ENSSSCG00000015387	ENSSSCG00000030225				ENSSSCG00000005288		ENSSSCG00000021259							ENSSSCG00000025795
	ENSSSCG00000038397		ENSSSCG00000027466	ENSSSCG00000016034		ENSSSCG00000017738	ENSSSCG00000003578	ENSSSCG00000005056	ENSSSCG00000030469		ENSSSCG00000035059	ENSSSCG00000032963											ENSSSCG00000007356	ENSSSCG00000034652	ENSSSCG00000039216	ENSSSCG00000012448	ENSSSCG00000015093	ENSSSCG00000016059	ENSSSCG00000031604				ENSSSCG00000009938		ENSSSCG00000002866							ENSSSCG00000026583
	ENSSSCG00000005494		ENSSSCG00000028022	ENSSSCG00000016035		ENSSSCG00000023503	ENSSSCG00000003687	ENSSSCG00000005344	ENSSSCG00000034522		ENSSSCG00000035564	ENSSSCG00000035564											ENSSSCG00000007807	ENSSSCG00000035110	ENSSSCG00000040486	ENSSSCG00000012643	ENSSSCG00000015094	ENSSSCG00000016903	ENSSSCG00000032371				ENSSSCG00000013411		ENSSSCG00000032367							ENSSSCG00000026592
			ENSSSCG00000036135	ENSSSCG00000016754		ENSSSCG00000023842	ENSSSCG00000003697	ENSSSCG00000005403	ENSSSCG00000035544			ENSSSCG00000035991											ENSSSCG00000008193	ENSSSCG00000036355		ENSSSCG00000012909	ENSSSCG00000015137	ENSSSCG00000017517	ENSSSCG00000032592				ENSSSCG00000028981		ENSSSCG00000013418							ENSSSCG00000026653
			ENSSSCG00000039426	ENSSSCG00000017082		ENSSSCG00000029230	ENSSSCG00000003888	ENSSSCG00000006095	ENSSSCG00000035746			ENSSSCG00000036256											ENSSSCG00000009002	ENSSSCG00000036635		ENSSSCG00000013111	ENSSSCG00000015894	ENSSSCG00000017705	ENSSSCG00000032795						ENSSSCG00000012278							ENSSSCG00000028359
				ENSSSCG00000017355		ENSSSCG00000029371	ENSSSCG00000003905	ENSSSCG00000006273	ENSSSCG00000037092			ENSSSCG00000037577											ENSSSCG00000009589	ENSSSCG00000038003		ENSSSCG00000015093	ENSSSCG00000016832	ENSSSCG00000022226	ENSSSCG00000032963						ENSSSCG00000029482							ENSSSCG00000029371
				ENSSSCG00000017637		ENSSSCG00000029511	ENSSSCG00000003931	ENSSSCG00000006333	ENSSSCG00000037307			ENSSSCG00000040678											ENSSSCG00000010548	ENSSSCG00000039980		ENSSSCG00000015094	ENSSSCG00000017466	ENSSSCG00000022512	ENSSSCG00000033020						ENSSSCG00000040826							ENSSSCG00000032162
				ENSSSCG00000022857		ENSSSCG00000031925	ENSSSCG00000003949	ENSSSCG00000007235	ENSSSCG00000040386														ENSSSCG00000010908	ENSSSCG00000040140		ENSSSCG00000015235	ENSSSCG00000017705	ENSSSCG00000023993	ENSSSCG00000034652						ENSSSCG00000038418							ENSSSCG00000034639
				ENSSSCG00000026819		ENSSSCG00000032857	ENSSSCG00000004077	ENSSSCG00000007351															ENSSSCG00000011131	ENSSSCG00000040920		ENSSSCG00000015387	ENSSSCG00000021812	ENSSSCG00000027788	ENSSSCG00000035110						ENSSSCG00000000648							ENSSSCG00000039947
				ENSSSCG00000028022		ENSSSCG00000033001	ENSSSCG00000004466	ENSSSCG00000007366															ENSSSCG00000011251	ENSSSCG00000040957		ENSSSCG00000016832	ENSSSCG00000024392	ENSSSCG00000027872	ENSSSCG00000036355						ENSSSCG00000024206
				ENSSSCG00000030172		ENSSSCG00000034212	ENSSSCG00000004518	ENSSSCG00000007423															ENSSSCG00000011877			ENSSSCG00000016901	ENSSSCG00000025042	ENSSSCG00000028460	ENSSSCG00000036635						ENSSSCG00000016688
				ENSSSCG00000030303		ENSSSCG00000035093	ENSSSCG00000004588	ENSSSCG00000007493															ENSSSCG00000012117			ENSSSCG00000016903	ENSSSCG00000028561	ENSSSCG00000029668	ENSSSCG00000036844						ENSSSCG00000002669
				ENSSSCG00000036135		ENSSSCG00000035733	ENSSSCG00000004695	ENSSSCG00000008125															ENSSSCG00000014149			ENSSSCG00000017705	ENSSSCG00000029267	ENSSSCG00000030225	ENSSSCG00000037669						ENSSSCG00000014441
				ENSSSCG00000036521		ENSSSCG00000038073	ENSSSCG00000004750	ENSSSCG00000008677															ENSSSCG00000014878			ENSSSCG00000022512	ENSSSCG00000030680	ENSSSCG00000031495	ENSSSCG00000038003						ENSSSCG00000030088
				ENSSSCG00000036612		ENSSSCG00000038397	ENSSSCG00000004766	ENSSSCG00000008747															ENSSSCG00000015093			ENSSSCG00000023842	ENSSSCG00000033020	ENSSSCG00000031604	ENSSSCG00000039980						ENSSSCG00000025795
				ENSSSCG00000037360		ENSSSCG00000039442	ENSSSCG00000004782	ENSSSCG00000009009															ENSSSCG00000015094			ENSSSCG00000023993	ENSSSCG00000033721	ENSSSCG00000031897	ENSSSCG00000040140						ENSSSCG00000037360
				ENSSSCG00000037475		ENSSSCG00000039745	ENSSSCG00000004806	ENSSSCG00000009349															ENSSSCG00000016122			ENSSSCG00000025042	ENSSSCG00000037019	ENSSSCG00000032371							ENSSSCG00000028871
						ENSSSCG00000039797	ENSSSCG00000004942	ENSSSCG00000009653															ENSSSCG00000016298			ENSSSCG00000027196	ENSSSCG00000037364	ENSSSCG00000032592							ENSSSCG00000001770
						ENSSSCG00000040140	ENSSSCG00000004946	ENSSSCG00000009671															ENSSSCG00000017006			ENSSSCG00000027788	ENSSSCG00000038003	ENSSSCG00000032810							ENSSSCG00000033844
							ENSSSCG00000005008	ENSSSCG00000009854															ENSSSCG00000017254			ENSSSCG00000028561	ENSSSCG00000038055	ENSSSCG00000034293							ENSSSCG00000032517
							ENSSSCG00000005047	ENSSSCG00000010122															ENSSSCG00000017466			ENSSSCG00000029267	ENSSSCG00000038345	ENSSSCG00000034652							ENSSSCG00000003687
							ENSSSCG00000005052	ENSSSCG00000010214															ENSSSCG00000023842			ENSSSCG00000029511	ENSSSCG00000040057	ENSSSCG00000035110							ENSSSCG00000024310
							ENSSSCG00000005056	ENSSSCG00000010240															ENSSSCG00000024392			ENSSSCG00000030225	ENSSSCG00000040140	ENSSSCG00000036355							ENSSSCG00000008873
							ENSSSCG00000005344	ENSSSCG00000010457															ENSSSCG00000025537			ENSSSCG00000031495	ENSSSCG00000040465	ENSSSCG00000036635							ENSSSCG00000031174
							ENSSSCG00000005403	ENSSSCG00000010471															ENSSSCG00000026583			ENSSSCG00000031604		ENSSSCG00000037395							ENSSSCG00000003284
							ENSSSCG00000005437	ENSSSCG00000010477															ENSSSCG00000026592			ENSSSCG00000031897		ENSSSCG00000038003							ENSSSCG00000006357
							ENSSSCG00000005503	ENSSSCG00000010486															ENSSSCG00000026742			ENSSSCG00000032286		ENSSSCG00000039708							ENSSSCG00000006678
							ENSSSCG00000005983	ENSSSCG00000010865															ENSSSCG00000027487			ENSSSCG00000032371		ENSSSCG00000039980							ENSSSCG00000003187
							ENSSSCG00000006095	ENSSSCG00000010896															ENSSSCG00000027795			ENSSSCG00000032592		ENSSSCG00000040057							ENSSSCG00000029414
							ENSSSCG00000006273	ENSSSCG00000011048															ENSSSCG00000027877			ENSSSCG00000032810		ENSSSCG00000040465							ENSSSCG00000001818
							ENSSSCG00000006284	ENSSSCG00000011309															ENSSSCG00000028771			ENSSSCG00000033020									ENSSSCG00000015413
							ENSSSCG00000006333	ENSSSCG00000011563															ENSSSCG00000029511			ENSSSCG00000033721									ENSSSCG00000003578
							ENSSSCG00000006357	ENSSSCG00000011624															ENSSSCG00000033020			ENSSSCG00000034652									ENSSSCG00000015083
							ENSSSCG00000006452	ENSSSCG00000011731															ENSSSCG00000033721			ENSSSCG00000035110									ENSSSCG00000025564
							ENSSSCG00000006495	ENSSSCG00000011804															ENSSSCG00000034390			ENSSSCG00000036355									ENSSSCG00000027472
							ENSSSCG00000006588	ENSSSCG00000012056															ENSSSCG00000036317			ENSSSCG00000036635									ENSSSCG00000033067
							ENSSSCG00000006610	ENSSSCG00000012491															ENSSSCG00000037532			ENSSSCG00000036844									ENSSSCG00000017355
							ENSSSCG00000006664	ENSSSCG00000012997															ENSSSCG00000037910			ENSSSCG00000037364									ENSSSCG00000007240
							ENSSSCG00000006678	ENSSSCG00000013008															ENSSSCG00000038003			ENSSSCG00000038003									ENSSSCG00000014048
							ENSSSCG00000006831	ENSSSCG00000013332															ENSSSCG00000040140			ENSSSCG00000039708									ENSSSCG00000035195
							ENSSSCG00000007116	ENSSSCG00000013352															ENSSSCG00000040208			ENSSSCG00000039980									ENSSSCG00000009237
							ENSSSCG00000007185	ENSSSCG00000013517															ENSSSCG00000040465			ENSSSCG00000040057									ENSSSCG00000013901
							ENSSSCG00000007235	ENSSSCG00000014326																		ENSSSCG00000040140									ENSSSCG00000034378
							ENSSSCG00000007240	ENSSSCG00000014329																											ENSSSCG00000027967
							ENSSSCG00000007351	ENSSSCG00000015215																											ENSSSCG00000012633
							ENSSSCG00000007366	ENSSSCG00000015581																											ENSSSCG00000024162
							ENSSSCG00000007423	ENSSSCG00000015600																											ENSSSCG00000000475
							ENSSSCG00000007493	ENSSSCG00000015604																											ENSSSCG00000007754
							ENSSSCG00000007722	ENSSSCG00000015924																											ENSSSCG00000029323
							ENSSSCG00000007754	ENSSSCG00000016313																											ENSSSCG00000009468
							ENSSSCG00000008089	ENSSSCG00000016658																											ENSSSCG00000002666
							ENSSSCG00000008125	ENSSSCG00000016946																											ENSSSCG00000005437
							ENSSSCG00000008677	ENSSSCG00000017032																											ENSSSCG00000015673
							ENSSSCG00000008747	ENSSSCG00000017342																											ENSSSCG00000027487
							ENSSSCG00000008796	ENSSSCG00000017394																											ENSSSCG00000021728
							ENSSSCG00000008873	ENSSSCG00000017471																											ENSSSCG00000013307
							ENSSSCG00000008901	ENSSSCG00000017473																											ENSSSCG00000000423
							ENSSSCG00000009002	ENSSSCG00000017758																											ENSSSCG00000030882
							ENSSSCG00000009009	ENSSSCG00000021161																											ENSSSCG00000032355
							ENSSSCG00000009230	ENSSSCG00000021384																											ENSSSCG00000006250
							ENSSSCG00000009237	ENSSSCG00000021440																											ENSSSCG00000032251
							ENSSSCG00000009349	ENSSSCG00000021494																											ENSSSCG00000039175
							ENSSSCG00000009448	ENSSSCG00000021834																											ENSSSCG00000005506
							ENSSSCG00000009468	ENSSSCG00000022101																											ENSSSCG00000032580
							ENSSSCG00000009589	ENSSSCG00000022192																											ENSSSCG00000037532
							ENSSSCG00000009653	ENSSSCG00000022240																											ENSSSCG00000013101
							ENSSSCG00000009671	ENSSSCG00000022823																											ENSSSCG00000013100
							ENSSSCG00000009854	ENSSSCG00000023296																											ENSSSCG00000013102
							ENSSSCG00000009889	ENSSSCG00000026055																											ENSSSCG00000006664
							ENSSSCG00000010122	ENSSSCG00000026257																											ENSSSCG00000010476
							ENSSSCG00000010214	ENSSSCG00000026302																											ENSSSCG00000007722
							ENSSSCG00000010240	ENSSSCG00000026326																											ENSSSCG00000015559
							ENSSSCG00000010404	ENSSSCG00000026748																											ENSSSCG00000000289
							ENSSSCG00000010457	ENSSSCG00000027147																											ENSSSCG00000003251
							ENSSSCG00000010471	ENSSSCG00000027251																											ENSSSCG00000013940
							ENSSSCG00000010476	ENSSSCG00000027984																											ENSSSCG00000038073
							ENSSSCG00000010477	ENSSSCG00000028169																											ENSSSCG00000039322
							ENSSSCG00000010486	ENSSSCG00000028249																											ENSSSCG00000032162
							ENSSSCG00000010865	ENSSSCG00000028696																											ENSSSCG00000026478
							ENSSSCG00000010896	ENSSSCG00000028924																											ENSSSCG00000024960
							ENSSSCG00000010912	ENSSSCG00000029326																											ENSSSCG00000026653
							ENSSSCG00000010923	ENSSSCG00000030469																											ENSSSCG00000001723
							ENSSSCG00000010949	ENSSSCG00000030642																											ENSSSCG00000032434
							ENSSSCG00000011048	ENSSSCG00000031117																											ENSSSCG00000032444
							ENSSSCG00000011309	ENSSSCG00000031741																											ENSSSCG00000035733
							ENSSSCG00000011322	ENSSSCG00000032710																											ENSSSCG00000024810
							ENSSSCG00000011426	ENSSSCG00000032909																											ENSSSCG00000023503
							ENSSSCG00000011443	ENSSSCG00000033444																											ENSSSCG00000031788
							ENSSSCG00000011563	ENSSSCG00000034147																											ENSSSCG00000005024
							ENSSSCG00000011624	ENSSSCG00000034522																											ENSSSCG00000008491
							ENSSSCG00000011804	ENSSSCG00000034913																											ENSSSCG00000037264
							ENSSSCG00000011877	ENSSSCG00000035059																											ENSSSCG00000029662
							ENSSSCG00000012118	ENSSSCG00000035344																											ENSSSCG00000008796
							ENSSSCG00000012278	ENSSSCG00000035544																											ENSSSCG00000003399
							ENSSSCG00000012377	ENSSSCG00000035564																											ENSSSCG00000028004
							ENSSSCG00000012491	ENSSSCG00000035700																											ENSSSCG00000035377
							ENSSSCG00000012633	ENSSSCG00000035746																											ENSSSCG00000014013
							ENSSSCG00000012997	ENSSSCG00000035991																											ENSSSCG00000025013
							ENSSSCG00000013008	ENSSSCG00000036256																											ENSSSCG00000038220
							ENSSSCG00000013100	ENSSSCG00000037092																											ENSSSCG00000006610
							ENSSSCG00000013114	ENSSSCG00000037307																											ENSSSCG00000032857
							ENSSSCG00000013237	ENSSSCG00000037513																											ENSSSCG00000006590
							ENSSSCG00000013307	ENSSSCG00000037706																											ENSSSCG00000006588
							ENSSSCG00000013332	ENSSSCG00000038308																											ENSSSCG00000017617
							ENSSSCG00000013336	ENSSSCG00000038543																											ENSSSCG00000039807
							ENSSSCG00000013352	ENSSSCG00000039216																											ENSSSCG00000002476
							ENSSSCG00000013418	ENSSSCG00000039546																											ENSSSCG00000021443
							ENSSSCG00000013517	ENSSSCG00000040386																											ENSSSCG00000028461
							ENSSSCG00000013737	ENSSSCG00000040486																											ENSSSCG00000039798
							ENSSSCG00000013772	ENSSSCG00000040678																											ENSSSCG00000013114
							ENSSSCG00000013901																												ENSSSCG00000023714
							ENSSSCG00000014013																												ENSSSCG00000002041
							ENSSSCG00000014136																												ENSSSCG00000004233
							ENSSSCG00000014248																												ENSSSCG00000006831
							ENSSSCG00000014316																												ENSSSCG00000013237
							ENSSSCG00000014326																												ENSSSCG00000011443
							ENSSSCG00000014329																												ENSSSCG00000007456
							ENSSSCG00000014369																												ENSSSCG00000009589
							ENSSSCG00000014441																												ENSSSCG00000016504
							ENSSSCG00000014791																												ENSSSCG00000038138
							ENSSSCG00000015083																												ENSSSCG00000014316
							ENSSSCG00000015215																												ENSSSCG00000017164
							ENSSSCG00000015405																												ENSSSCG00000009002
							ENSSSCG00000015413																												ENSSSCG00000005503
							ENSSSCG00000015559																												ENSSSCG00000012118
							ENSSSCG00000015581																												ENSSSCG00000016443
							ENSSSCG00000015600																												ENSSSCG00000036612
							ENSSSCG00000015604																												ENSSSCG00000036521
							ENSSSCG00000015673																												ENSSSCG00000016725
							ENSSSCG00000015771																												ENSSSCG00000033251
							ENSSSCG00000015924																												ENSSSCG00000002919
							ENSSSCG00000015961																												ENSSSCG00000004179
							ENSSSCG00000016313																												ENSSSCG00000004180
							ENSSSCG00000016504																												ENSSSCG00000039041
							ENSSSCG00000016657
							ENSSSCG00000016658
							ENSSSCG00000016688
							ENSSSCG00000016725
							ENSSSCG00000016932
							ENSSSCG00000016946
							ENSSSCG00000017022
							ENSSSCG00000017032
							ENSSSCG00000017164
							ENSSSCG00000017342
							ENSSSCG00000017355
							ENSSSCG00000017471
							ENSSSCG00000017473
							ENSSSCG00000017617
							ENSSSCG00000017758
							ENSSSCG00000017932
							ENSSSCG00000021161
							ENSSSCG00000021384
							ENSSSCG00000021440
							ENSSSCG00000021494
							ENSSSCG00000021728
							ENSSSCG00000021834
							ENSSSCG00000022101
							ENSSSCG00000022240
							ENSSSCG00000022292
							ENSSSCG00000022823
							ENSSSCG00000023176
							ENSSSCG00000023296
							ENSSSCG00000023503
							ENSSSCG00000023714
							ENSSSCG00000024206
							ENSSSCG00000024926
							ENSSSCG00000025013
							ENSSSCG00000025795
							ENSSSCG00000026055
							ENSSSCG00000026257
							ENSSSCG00000026302
							ENSSSCG00000026326
							ENSSSCG00000026653
							ENSSSCG00000026748
							ENSSSCG00000026784
							ENSSSCG00000027089
							ENSSSCG00000027147
							ENSSSCG00000027251
							ENSSSCG00000027472
							ENSSSCG00000027967
							ENSSSCG00000027984
							ENSSSCG00000028004
							ENSSSCG00000028169
							ENSSSCG00000028249
							ENSSSCG00000028397
							ENSSSCG00000028461
							ENSSSCG00000028696
							ENSSSCG00000028840
							ENSSSCG00000028871
							ENSSSCG00000028924
							ENSSSCG00000028981
							ENSSSCG00000029326
							ENSSSCG00000029371
							ENSSSCG00000029414
							ENSSSCG00000029482
							ENSSSCG00000029662
							ENSSSCG00000030088
							ENSSSCG00000030469
							ENSSSCG00000030642
							ENSSSCG00000030882
							ENSSSCG00000031117
							ENSSSCG00000031741
							ENSSSCG00000031788
							ENSSSCG00000032251
							ENSSSCG00000032341
							ENSSSCG00000032355
							ENSSSCG00000032367
							ENSSSCG00000032434
							ENSSSCG00000032517
							ENSSSCG00000032710
							ENSSSCG00000032857
							ENSSSCG00000032909
							ENSSSCG00000033067
							ENSSSCG00000033146
							ENSSSCG00000033443
							ENSSSCG00000033444
							ENSSSCG00000033844
							ENSSSCG00000034522
							ENSSSCG00000034913
							ENSSSCG00000035059
							ENSSSCG00000035195
							ENSSSCG00000035344
							ENSSSCG00000035544
							ENSSSCG00000035564
							ENSSSCG00000035700
							ENSSSCG00000035733
							ENSSSCG00000035746
							ENSSSCG00000035991
							ENSSSCG00000036050
							ENSSSCG00000036256
							ENSSSCG00000036521
							ENSSSCG00000036612
							ENSSSCG00000036613
							ENSSSCG00000036963
							ENSSSCG00000037092
							ENSSSCG00000037120
							ENSSSCG00000037264
							ENSSSCG00000037307
							ENSSSCG00000037360
							ENSSSCG00000037513
							ENSSSCG00000037532
							ENSSSCG00000037541
							ENSSSCG00000037577
							ENSSSCG00000037637
							ENSSSCG00000037803
							ENSSSCG00000038073
							ENSSSCG00000038138
							ENSSSCG00000038220
							ENSSSCG00000038418
							ENSSSCG00000038487
							ENSSSCG00000038543
							ENSSSCG00000038688
							ENSSSCG00000039216
							ENSSSCG00000039370
							ENSSSCG00000039546
							ENSSSCG00000039745
							ENSSSCG00000039798
							ENSSSCG00000039807
							ENSSSCG00000039950
							ENSSSCG00000040386
							ENSSSCG00000040486
							ENSSSCG00000040678
							ENSSSCG00000040826
[truncated: 296 more columns]
